# Supplementary material for: Clinical and sociodemographic predictors of inpatient admission after presentation in a psychiatric emergency room: an observational study
Source: Int J Ment Health Syst. 2023 Dec 5;17:44. doi: 10.1186/s13033-023-00618-2 (PMC10696728; doi:10.1186/s13033-023-00618-2)
Supplement: Supplementary file 1 — Additional file 1: “PPA Table”. All aspects of the psychopathological assessment (PPA) assessed as found in the study population. IPA: inpatient psychiatric admission, n: number of consultations, df: degrees of freedom. * statistically significant, ** highly statistically significant [file 13033_2023_618_MOESM1_ESM.xlsx]

## Sheet: Tabelle1
	All Patients		IPA		Discharged		Chi square test		Chi-square test post hoc
	N = 2387	%	n = 1300	%	n = 1087	%	df	p-Value	df	p-Value
Physical appearance
Unkempt/inappropriate attire	370	15.5006	257	19.7692	113	10.3956	1	<0.001**
Disorders of consciousness, orientation, attention and memory
Disorders of consciousness	150	6.28404	110	8.46154	40	3.67985	1	<0.001**
Any disturbance of orientation	301	12.61	242	18.6154	59	5.42778	1	<0.001**
Disturbed apperception/concentration	1352	56.6401	826	63.5385	526	48.3901	1	<0.001**
Disturbed memory	520	21.7847	338	26	182	16.7433	1	<0.001**
Formal thought disorders
Inhibited/retarded thinking	446	18.6845	291	22.3846	155	14.2594	1	<0.001**
Accelerated thinking	112	4.69208	84	6.46154	28	2.5759	1	<0.001**
Circumstantial thinking	133	5.57185	82	6.30769	51	4.69181	1	0.088
Restricted thinking	470	19.69	279	21.4615	191	17.5713	1	0.017*
Perseverative thinking	25	1.04734	20	1.53846	5	0.459982	1	0.015*
Rumination	470	19.69	237	18.2308	233	21.4351	1	0.05
Rambling	135	5.65563	85	6.53846	50	4.59982	1	0.042*
Tangential thinking	119	4.98534	85	6.53846	34	3.12787	1	<0.001**
Thought blocking/disruption of thought	41	1.71764	32	2.46154	9	0.827967	1	0.004*
Incoherence/derailment	168	7.03812	132	10.1538	36	3.31187	1	<0.001**
Delusions
Delusions in general	393	16.4642	294	22.6154	99	9.10764	1	<0.001**
Delusions of reference	32	1.34059	26	2	6	0.551978	1	0.002*
Delusions of persecution	275	11.5207	210	16.1538	65	5.97976	1	<0.001**
Delusions of jealousy	1	0.0418936	0	0	1	0.0919963	1	0.274
Delusions of guilt	11	0.460829	11	0.846154	0	0	1	0.002*
Delusions of impoverishment	4	0.167574	4	0.307692	0	0	1	0.067
Hypochondriacal delusions	16	0.670297	9	0.692308	7	0.643974	1	0.885
Delusions of grandiosity	32	1.34059	24	1.84615	8	0.735971	1	0.019*
Other delusions/delusional content	57	2.38793	41	3.15385	16	1.47194	1	0.007*
Disorders of perception
Auditory hallucinations in general	274	11.4788	206	15.8462	68	6.25575	1	<0.001**
Hearing voices	210	8.79765	158	12.1538	52	4.78381	1	<0.001**
Other auditory hallucinations	39	1.63385	26	2	13	1.19595	1	0.123
Visual hallucinations	125	5.2367	101	7.76923	24	2.20791	1	<0.001**
Other hallucinations	35	1.46628	24	1.84615	11	1.01196	1	0.091
Ego (boundary) disturbances
Any ego disturbance	277	11.6045	181	13.9231	96	8.83165	1	<0.001**
Worries and compulsion
Suspiciousness	54	2.26225	44	3.38462	10	0.919963	1	<0.001**
Hypochondriasis	21	0.879765	17	1.30769	4	0.367985	1	0.001*
Phobias	119	4.98534	65	5	54	4.9678	1	0.971
Fears	1200	50.2723	648	49.8462	552	50.782	1	0.649
Compulsions	87	3.64474	50	3.84615	37	3.40386	1	0.566
Disturbances of affect
Perplexity	41	1.71764	31	2.38462	10	0.919963	1	0.006*
Feeling of loss of feeling	69	2.89066	45	3.46154	24	2.20791	1	0.069*
Depressed mood	1580	66.1919	852	65.5385	728	66.9733	1	0.461
Hopelessness/despair	380	15.9196	280	21.5385	100	9.19963	1	<0.001**
Anxiety	108	4.52451	69	5.30769	39	3.58786	1	0.044*
Euphoria	28	1.17302	21	1.61538	7	0.643974	1	0.028*
Dysphoria/irritability	270	11.3113	166	12.7692	104	9.56762	1	0.014*
Inner restlessness	285	11.9397	128	9.84615	157	14.4434	1	<0.001**
Complaintiveness	106	4.44072	60	4.61538	46	4.23183	1	0.651
Feelings of inadequacy	135	5.65563	82	6.30769	53	4.8758	1	0.131
Exaggerated self-esteem	9	0.377042	4	0.307692	5	0.459982	1	0.545
Parathymia (incongruent affect)	47	1.969	39	3	8	0.735971	1	<0.001**
Disorder of drive and psychomotor activity
Inhibition/lack of drive	1101	46.1248	643	49.4615	458	42.1343	1	<0.001**
Increased drive	203	8.5044	142	10.9231	61	5.61178	1	<0.001**
Motor restlessness/tenseness	665	27.8592	450	34.6154	215	19.7792	1	<0.001**
Motor retardation	222	9.30038	154	11.8462	68	6.25575	1	<0.001**
Mannerisms/histrionics	67	2.80687	53	4.07692	14	1.28795	1	<0.001**
Mutism	23	0.963553	19	1.46154	4	0.367985	1	0.006*
Logorrhoea	33	1.38249	26	2	7	0.643974	1	0.005*
Other disturbances
Social withdrawal	68	2.84876	42	3.23077	26	2.3919	1	0.22
Excessive social contact	10	0.418936	7	0.538462	3	0.275989	1	0.323
Aggressiveness	76	3.18391	62	4.76923	14	1.28795	1	<0.001**
Self-harm	205	8.58819	138	10.6154	67	6.16375	1	<0.001**
Lack of insight into illness	355	14.8722	271	20.8462	84	7.72769	1	<0.001**
Circadian disturbances/disturbances of sleep and vigilance	740	31.0013	387	29.7692	353	32.4747	1	0.155
Council/examination by other specialties	403	16.8831	244	18.7692	159	14.6274	2	0.002*
Suicidal ideation
No suicidal ideation	1531	64.1391	618	47.5385	913	83.9926	2	<0.001**	1	<0.001**
Suicidal ideation	746	31.2526	591	45.4615	155	14.2594			1	<0.001**
Missing information	110	4.60829	91	7	19	1.74793			1	<0.001**
Suicidal intent
Distance to suicidal intent	2005	83.9966	931	71.6154	1074	98.804	2	<0.001**	1	<0.001**
Suicidal intent	241	10.0964	240	18.4615	1	0.0919963			1	<0.001**
Missing information	141	5.907	129	9.92308	12	1.10396			1	<0.001**
